# Supplementary material for: Prevention of Preterm Birth by Cervical Pessary Combined with Vaginal Progesterone: a Systematic Review and Meta-analysis with Trial Sequential Analysis
Source: Reprod Sci. 2022 Mar 29;30(1):93–110. doi: 10.1007/s43032-022-00926-x (PMC9810688; doi:10.1007/s43032-022-00926-x)
Supplement: Supplementary file 2 — Supplementary file2. Table S2 Analyzed data for each outcome. (XLSX 31 KB) [file 43032_2022_926_MOESM2_ESM.xlsx]

## Sheet: singleton 
RCT vs vaginal progesterone:
Study	Year	Country	design	cata	Therapy	Pregnancy	Cervical length	ni	nc	nie	nieu	nce	nceu	<28 weeks	Preterm delivery
Nicolaides KH	2016	non-asain	RCT	multiple-center	Vaginal progesterone	Singletons	≤25 mm	465	467	25	440	15	452
Mastantuoni E	2021	non-asain	RCT	single-center	Vaginal progesterone	Singletons	≤25 mm	32	29	3	29	3	26
Study	Year	Country	design	cata	Therapy	Pregnancy	Cervical length	ni	nc	nie	nieu	nce	nceu	<32 weeks
Nicolaides KH	2016	non-asain	RCT	multiple-center	Vaginal progesterone	Singletons	≤25 mm	465	467	46	419	35	432
Mastantuoni E	2021	non-asain	RCT	single-center	Vaginal progesterone	Singletons	≤25 mm	32	29	6	26	4	25
Study	Year	Country	design	cata	Therapy	Pregnancy	Cervical length	ni	nc	nie	nieu	nce	nceu	<34 weeks
Barinov SV	2020	non-asain	RCT	single-center	Progesterone	Singleton	32-36 mm	81	136	7	74	32	104
Nicolaides KH	2016	non-asain	RCT	multiple-center	Vaginal progesterone	Singletons	≤25 mm	465	467	60	405	53	414
Saccone G	2017	non-asain	RCT	single-center	progesterone	Singletons	≤25 mm	133	125	10	123	21	104
Karbasian N	2016	asain	RCT	single-center	Progesterone	Singleton	≤25 mm	71	73	10	61	7	66
Mastantuoni E	2021	non-asain	RCT	single-center	Vaginal progesterone	Singletons	≤25 mm	32	29	7	25	6	23
														<37 weeks
Study	Year	Country	design	cata	Therapy	Pregnancy	Cervical length	ni	nc	nie	nieu	nce	nceu
Barinov SV	2020	non-asain	RCT	single-center	Progesterone	Singleton	32-36 mm	81	136	18	63	50	86
Karbasian N	2016	asain	RCT	single-center	Progesterone	Singleton	≤25 mm	71	73	14	57	12	61
Mastantuoni E	2021	non-asain	RCT	single-center	Vaginal progesterone	Singletons	≤25 mm	32	29	14	18	6	23
Study	Year	Country	design	cata	Therapy	Pregnancy	Cervical length	ni	nc	nim	nis	ncm	ncs	Gestational age at delivery
Karbasian N	2016	asain	RCT	single-center	Progesterone	Singleton	≤25 mm	71	73	37	3.6	37.1	4
Nicolaides KH	2016	non-asain	RCT	multiple-center	Vaginal progesterone	Singletons	≤25 mm	465	467	38.9	0.75	38.7	0.7
Mastantuoni E	2021	non-asain	RCT	single-center	Vaginal progesterone	Singletons	≤25 mm	32	29	36.1	4.3	36.7	4.4
Study	Year	Country	design	ni	nc	nie	nieu	nce	nceu					LBW
Karbasian N < 2500 g	2016	Iran	RCT	71	73	17	54	13	60
Nicolaides KH	2016	England, Slovenia, Portugal, Chile, Australia, Italy, Albania, Germany, and Belgium	RCT	465	467	90	375	86	381
Study	Year	Country	design	cata	Therapy	Pregnancy	Cervical length	ni	nc	nim	nis	ncm	ncs	birth weight
Karbasian N	2016	asain	RCT	single-center	Progesterone	Singleton	≤25 mm	71	73	2919	589	3043	546
Mastantuoni E	2021	non-asain	RCT	single-center	Vaginal progesterone	Singletons	≤25 mm	32	29	2737	872	2879	914
Study	Year	Country	design	cata	Therapy	Pregnancy	Cervical length	ni	nc	nie	nieu	nce	nceu	Neonatal death
Karbasian N	2016	asain	RCT	single-center	Progesterone	Singleton	≤25 mm	71	73	1	70	1	72
Nicolaides KH	2016	non-asain	RCT	multiple-center	Progesterone	Singletons	≤25 mm	465	467	7	458	5	462
Study	Year	Country	design	cata	Therapy	Pregnancy	Cervical length	ni	nc	nie	nieu	nce	nceu	Antenatal death
Karbasian N	2016	asain	RCT	single-center	Progesterone	Singleton	≤25 mm	71	73	0	71	1	72
Nicolaides KH	2016	non-asain	RCT	multiple-center	Vaginal progesterone	Singletons	≤25 mm	465	467	8	457	5	462
Study	Year	Country	design	cata	Therapy	Pregnancy	Cervical length	ni	nc	nie	nieu	nce	nceu	perinatal death
Karbasian N	2016	asain	RCT	single-center	Progesterone	Singleton	≤25 mm	71	73	2	69	2	71
Nicolaides KH	2016	non-asain	RCT	multiple-center	Vaginal progesterone	Singletons	≤25 mm	465	467	15	450	11	456
Study	Year	Country	design	ni	nc	nie	nieu	nce	nceu					NICU admission
Karbasian N	2016	Iran	RCT	71	73	5	66	3	70
Nicolaides KH	2016	England, Slovenia, Portugal, Chile, Australia, Italy, Albania, Germany, and Belgium	RCT	450	456	40	410	34	422
Study	Year	Country	design	cata	Therapy	Pregnancy	Cervical length	ni	nc	nie	nieu	nce	nceu	Composite perinatal outcome
Karbasian N	2016	asain	RCT	single-center	Progesterone	Singleton	≤25 mm	71	73	2	69	2	71
Nicolaides KH	2016	non-asain	RCT	multiple-center	Vaginal progesterone	Singletons	≤25 mm	450	456	30	420	26	430
Nicolaides KH	2016	non-asain	RCT	multiple-center	Vaginal progesterone	Singletons	≤25 mm	465	467	15	450	11	456
Mastantuoni E	2021	non-asain	RCT	single-center	Vaginal progesterone	Singletons	≤25 mm	32	29	5	27	6	23
Study	Year	Country	design	ni	nc	nie	nieu	nce	nceu		Intraventricular hemorrhage
Nicolaides KH	2016	England, Slovenia, Portugal, Chile, Australia, Italy, Albania, Germany, and Belgium	RCT	450	465	9	441	3	462
Mastantuoni E	2021	non-asain	RCT	32	29	1	31	1	28
Study	Year	Country	design	ni	nc	nie	nieu	nce	nceu		Respiratory distress syndrome
Nicolaides KH	2016	England, Slovenia, Portugal, Chile, Australia, Italy, Albania, Germany, and Belgium	RCT	450	465	28	422	25	440
Mastantuoni E	2021	non-asain	RCT	32	29	4	28	2	27
Study	Year	Country	design	ni	nc	nie	nieu	nce	nceu		Retinopathy of prematurity
Nicolaides KH	2016	England, Slovenia, Portugal, Chile, Australia, Italy, Albania, Germany, and Belgium	RCT	450	465	5	445	1	464
Mastantuoni E	2021	non-asain	RCT	32	29	1	31	0	29
Study	Year	Country	design	ni	nc	nie	nieu	nce	nceu		Sepsis
Nicolaides KH	2016	England, Slovenia, Portugal, Chile, Australia, Italy, Albania, Germany, and Belgium	RCT	450	465	27	423	20	445
Mastantuoni E	2021	non-asain	RCT	32	29	3	28	2	27
non-RCT vs vaginal progesterone:
Study	Year	Country	design	cata	Therapy	Pregnancy	Cervical length	ni	nc	nie	nieu	nce	nceu	<34 weeks	Preterm delivery
Melcer Y	2020	non-asain	non-RCT	multiple-center	Progesterone	Singleton	≤25 mm	94	108	7	87	19	89
França MS	2021	non-asain	non-RCT	single-center	Vaginal progesterone	Singletons	<25 mm	30	33	6	24	9	24
França MS	2021	non-asain	non-RCT	single-center	Vaginal progesterone	Singletons	<25 mm	65	33	3	62	9	24
Study	Year	Country	design	cata	Therapy	Pregnancy	Cervical length	ni	nc	nie	nieu	nce	nceu	<37 weeks
Shor S	2019	non-asain	non-RCT	multiple-center	Vaginal progesterone	Singleton	≤25 mm	120	110	39	81	36	74
Firichenko SV	2021	non-asain	non-RCT	single-center	Vaginal progesterone	Singleton	< 25 mm	23	70	7	16	15	55
Study	Year	Country	design	cata	Therapy	Pregnancy	Cervical length	ni	nc	nim	nis	ncm	ncs	birth weight
Shor S	2019	non-asain	non-RCT	multiple-center	Vaginal progesterone	Singleton	≤25 mm	120	110	2592.9	715.1	2643.7	830.3
Melcer Y	2020	non-asain	non-RCT	multiple-center	Progesterone	Singleton	≤25 mm	94	108	2718.7	598.2	2627.3	821.6
Study	Year	Country	design	ni	nc	nie	nieu	nce	nceu					Vaginal discharge
Melcer Y	2020	Israel	non-RCT	94	108	17	77	2	106
França MS	2021	non-asain	non-RCT	95	33	93	2	30	3
RCT+ non-RCT vs vaginal progesterone:
Study	Year	Country	design	cata	Therapy	Pregnancy	Cervical length	ni	nc	nie	nieu	nce	nceu	<28 weeks
Nicolaides KH	2016	non-asain	RCT	multiple-center	Vaginal progesterone	Singletons	≤25 mm	465	467	25	440	15	452
Mastantuoni E	2021	non-asain	RCT	single-center	Vaginal progesterone	Singletons	≤25 mm	32	29	3	29	3	26
Melcer Y	2020	non-asain	non-RCT	multiple-center	Progesterone	Singleton	≤25 mm	94	108	1	93	4	104
Study	Year	Country	design	cata	Therapy	Pregnancy	Cervical length	ni	nc	nie	nieu	nce	nceu	<34 weeks
Barinov SV	2020	non-asain	RCT	single-center	Progesterone	Singleton	32-36 mm	81	136	7	74	32	104
Nicolaides KH	2016	non-asain	RCT	multiple-center	Vaginal progesterone	Singletons	≤25 mm	465	467	60	405	53	414
Saccone G	2017	non-asain	RCT	single-center	progesterone	Singletons	≤25 mm	133	125	10	123	21	104
Karbasian N	2016	asain	RCT	single-center	Progesterone	Singleton	≤25 mm	71	73	10	61	7	66
Mastantuoni E	2021	non-asain	RCT	single-center	Vaginal progesterone	Singletons	≤25 mm	32	29	7	25	6	23
Melcer Y	2020	non-asain	non-RCT	multiple-center	Progesterone	Singleton	≤25 mm	94	108	7	87	19	89
França MS	2021	non-asain	non-RCT	single-center	Vaginal progesterone	Singletons	<25 mm	30	33	6	24	9	24
França MS	2021	non-asain	non-RCT	single-center	Vaginal progesterone	Singletons	<25 mm	65	33	3	62	9	24
Study	Year	Country	design	cata	Therapy	Pregnancy	Cervical length	ni	nc	nie	nieu	nce	nceu	<37 weeks
Barinov SV	2020	non-asain	RCT	single-center	Progesterone	Singleton	32-36 mm	81	136	18	63	50	86
Karbasian N	2016	asain	RCT	single-center	Progesterone	Singleton	≤25 mm	71	73	14	57	12	61
Mastantuoni E	2021	non-asain	RCT	single-center	Vaginal progesterone	Singletons	≤25 mm	32	29	14	18	6	23
Shor S	2019	non-asain	non-RCT	multiple-center	Vaginal progesterone	Singleton	≤25 mm	120	110	39	81	36	74
Firichenko SV	2021	non-asain	non-RCT	single-center	Vaginal progesterone	Singleton	< 25 mm	23	70	7	16	15	55
Study	Year	Country	design	cata	Therapy	Pregnancy	Cervical length	ni	nc	nim	nis	ncm	ncs	Gestational age at delivery
Karbasian N	2016	asain	RCT	single-center	Progesterone	Singleton	≤25 mm	71	73	37	3.6	37.1	4
Nicolaides KH	2016	non-asain	RCT	multiple-center	Vaginal progesterone	Singletons	≤25 mm	465	467	38.9	0.75	38.7	0.7
Mastantuoni E	2021	non-asain	RCT	single-center	Vaginal progesterone	Singletons	≤25 mm	32	29	36.1	4.3	36.7	4.4
Shor S	2019	non-asain	non-RCT	multiple-center	Vaginal progesterone	Singleton	≤25 mm	120	110	37	4.25	37	4.25
Study	Year	Country	design	cata	Therapy	Pregnancy	Cervical length	ni	nc	nim	nis	ncm	ncs	birth weight
Karbasian N	2016	asain	RCT	single-center	Progesterone	Singleton	≤25 mm	71	73	2919	589	3043	546
Mastantuoni E	2021	non-asain	RCT	single-center	Vaginal progesterone	Singletons	≤25 mm	32	29	2737	872	2879	914
Shor S	2019	non-asain	non-RCT	multiple-center	Vaginal progesterone, cervical cerclage and Arabin cervical	Singleton	≤25 mm	120	110	2592.9	715.1	2643.7	830.3
Melcer Y	2020	non-asain	non-RCT	multiple-center	Progesterone	Singleton	≤25 mm	94	108	2718.7	598.2	2627.3	821.6
non-RCT vs cervical cerclage + vaginal progesterone:
Study	Year	Country	design	cata	Therapy	Pregnancy	Cervical length	ni	nc	nie	nieu	nce	nceu	<37 weeks
Shor S	2019	non-asain	non-RCT	multiple-center	Cervical cerclage and vaginal progesterone.	Singleton	≤25 mm	120	38	39	81	14	24
Barinov SV	2021	non-asain	non-RCT	multiple-center	Cervical cerclage and progesterone	Singleton	≤25 mm	161	79	34	127	26	53
Study	Year	Country	design	cata	Therapy	Pregnancy	Cervical length	ni	nc	nim	nis	ncm	ncs	birth weight
Shor S	2019	non-asain	non-RCT	multiple-center	Cervical cerclage and vaginal progesterone.	Singleton	≤25 mm	120	38	2592.9	715.1	2699.5	862.1
Barinov SV	2021	non-asain	non-RCT	multiple-center	Cervical cerclage and progesterone	Singleton	≤25 mm	161	79	2867	829	2825	942
non-RCT vs vaginal progesterone, cervical cerclage and pessary
Study	Year	Country	design	cata	Therapy	Pregnancy	Cervical length	ni	nc	nie	nieu	nce	nceu	<37 weeks
Shor S	2019	non-asain	non-RCT	multiple-center	Vaginal progesterone	Singleton	≤25 mm	120	18	39	81	8	10
Study	Year	Country	design	cata	Therapy	Pregnancy	Cervical length	ni	nc	nim	nis	ncm	ncs	GA at delivery
Shor S	2019	non-asain	non-RCT	multiple-center	Vaginal progesterone	Singleton	≤25 mm	120	18	37	4.25	36	3.75
Study	Year	Country	design	cata	Therapy	Pregnancy	Cervical length	ni	nc	nim	nis	ncm	ncs	Birth weight
Shor S	2019	non-asain	non-RCT	multiple-center	Vaginal progesterone	Singleton	≤25 mm	120	18	2592.9	715.1	2193.7	951
non-RCT vs tocolysis
Study	Year	Country	design	cata	Therapy	Pregnancy	Cervical length	ni	nc	nie	nieu	nce	nceu	<32 weeks
Tajima M	2020	asain	non-RCT	single-center	Ritodrine hydrochloride	Singleton	≤25 mm	43	53	0	43	4	49
Study	Year	Country	design	cata	Therapy	Pregnancy	Cervical length	ni	nc	nie	nieu	nce	nceu	<34 weeks
Tajima M	2020	asain	non-RCT	single-center	Ritodrine hydrochloride	Singleton	≤25 mm	43	53	0	43	9	44
														<37 weeks
Study	Year	Country	design	cata	Therapy	Pregnancy	Cervical length	ni	nc	nie	nieu	nce	nceu
Tajima M	2020	asain	non-RCT	single-center	Ritodrine hydrochloride	Singleton	≤25 mm	43	53	3	40	16	37
Study	Year	Country	design	cata	Therapy	Pregnancy	Cervical length	ni	nc	nim	nis	ncm	ncs	GA at delivery
Tajima M	2020	asain	non-RCT	single-center	Ritodrine hydrochloride	Singleton	≤25 mm	43	53	38.6	1.5	37.1	3
Study	Year	Country	design	cata	Therapy	Pregnancy	Cervical length	ni	nc	nim	nis	ncm	ncs	birth weight
Tajima M	2020	asain	non-RCT	single-center	Ritodrine hydrochloride	Singleton	≤25 mm	43	53	3033	464	2646	695.5
Study	Year	Country	design	ni	nc	nie	nieu	nce	nceu					Respiratory distress syndrome
Tajima M	2020	Japan	non-RCT	43	53	0	43	9	44
Study	Year	Country	design	cata	Therapy	Pregnancy	Cervical length	ni	nc	nie	nieu	nce	nceu	Composite perinatal outcome
Tajima M	2020	asain	non-RCT	single-center	Ritodrine hydrochloride	Singleton	≤25 mm	43	53	2	41	22	31
Study	Year	Country	design	ni	nc	nie	nieu	nce	nceu					Vaginal discharge
Tajima M	2020	Japan	non-RCT	43	53	36	7	0	53
non-RCT vs pessary:
Study	Year	Country	design	cata	Therapy	Pregnancy	Cervical length	ni	nc	nie	nieu	nce	nceu	<28 weeks
Stricker N	2015	non-asain	non-RCT	single-center	Pessary	Singleton	≤25 mm	53	53	5	48	3	50
Study	Year	Country	design	cata	Therapy	Pregnancy	Cervical length	ni	nc	nie	nieu	nce	nceu	<32 weeks
Stricker N	2015	non-asain	non-RCT	single-center	Pessary	Singleton	≤25 mm	53	53	11	42	8	45
Study	Year	Country	design	cata	Therapy	Pregnancy	Cervical length	ni	nc	nie	nieu	nce	nceu	<34 weeks
Stricker N	2015	non-asain	non-RCT	single-center	Pessary	Singleton	≤25 mm	53	53	17	36	13	40
														<37 weeks
Study	Year	Country	design	cata	Therapy	Pregnancy	Cervical length	ni	nc	nie	nieu	nce	nceu
Stricker N	2015	non-asain	non-RCT	single-center	Pessary	Singleton	≤25 mm	53	53	24	29	23	30
Study	Year	Country	design	cata	Therapy	Pregnancy	Cervical length	ni	nc	nie	nieu	nce	nceu	Composite perinatal outcome
Stricker N	2015	non-asain	non-RCT	single-center	Pessary	Singleton	≤25 mm	53	53	10	43	8	45
Study	Year	Country	design	ni	nc	nie	nieu	nce	nceu					NICU
Stricker N	2015	Germany	non-RCT	53	53	15	38	15	38
Study	Year	Country	design	cata	Therapy	Pregnancy	Cervical length	ni	nc	nim	nis	ncm	ncs	birth weight
Stricker N	2015	non-asain	non-RCT	single-center	Pessary	Singleton	≤25 mm	53	53	2734	982	2763	935

## Sheet: multiple gestations
Total vs vaginal progesterone:
Study	Year	Country	design	cata	Therapy	Pregnancy	Cervical length	ni	nc	nie	nieu	nce	nceu	<34 weeks
Fox NS	2016	non-asain	case-control	single-center	progesterone	Twin	≤15 mm	21	63	5	16	28	35
Yaniv-Nachmani H	2021	non-asain	case-control	multiple-center	Vaginal progesterone	Twin	<25 mm	68	78	25	43	29	49
Study	Year	Country	design	cata	Therapy	Pregnancy	Cervical length	ni	nc	nim	nis	ncm	ncs	Gestational age at delivery
Fox NS	2016	non-asain	case-control	single-center	progesterone	Twin	≤15 mm	21	63	35	2.6	33.3	3.9
Study	Year	Country	design	cata	Therapy	Pregnancy	Cervical length	ni	nc	nim	nis	ncm	ncs	Birth weight
Fox NS	2016	non-asain	case-control	single-center	progesterone	Twin	≤15 mm	21	63	2323	503	2061	652
Fox NS	2016	non-asain	case-control	single-center	progesterone	Twin	≤15 mm	21	63	2102	442	1791	565
Study	Year	Country	design	cata	Therapy	Pregnancy	Cervical length	ni	nc	nie	nieu	nce	nceu	perinatal death
Fox NS	2016	non-asain	case-control	single-center	progesterone	Twin	≤15 mm	21	63	0	21	4	59
Study	Year	Country	design	cata	Therapy	Pregnancy	Cervical length	ni	nc	nie	nieu	nce	nceu	composite outcome
Fox NS	2016	non-asain	case-control	single-center	progesterone	Twin	≤15 mm	21	63	2	19	22	41
non-RCT vs no treatment
Study	Year	Country	design	cata	Therapy	Pregnancy	Cervical length	ni	nc	nie	nieu	nce	nceu	<28 weeks
França MS	2020	non-asain	case-control	single-center	No treatment	Twin	<25 mm	25	32	0	25	0	32
Study	Year	Country	design	cata	Therapy	Pregnancy	Cervical length	ni	nc	nie	nieu	nce	nceu	<32 weeks
França MS	2020	non-asain	case-control	single-center	No treatment	Twin	<25 mm	25	32	4	21	3	29
Study	Year	Country	design	cata	Therapy	Pregnancy	Cervical length	ni	nc	nie	nieu	nce	nceu	<34 weeks
França MS	2020	non-asain	case-control	single-center	No treatment	Twin	<25 mm	25	32	10	15	6	26
Study	Year	Country	design	cata	Therapy	Pregnancy	Cervical length	ni	nc	nim	nis	ncm	ncs	GA at delivery
França MS	2020	non-asain	case-control	single-center	No treatment	Twin	<25 mm	25	32	34.59	2.72	35.83	8.7
non-RCT vs conservative
Study	Year	Country	design	cata	Therapy	Pregnancy	Cervical length	ni	nc	nie	nieu	nce	nceu	<28 weeks
Zimerman A	2018	non-asain	case-control	multiple-center	Conservative	Twin	<25 mm	32	26	3	29	9	17
Study	Year	Country	design	cata	Therapy	Pregnancy	Cervical length	ni	nc	nim	nis	ncm	ncs	GA at delivery
Zimerman A	2018	non-asain	case-control	multiple-center	Conservative	Twin	<25 mm	32	26	34.4	3.9	33.4	4.1
